# Supplementary material for: Tracing long-term demographic changes: The issue of spatial scales
Source: PLoS One. 2019 Jan 2;14(1):e0208739. doi: 10.1371/journal.pone.0208739 (PMC6314571; doi:10.1371/journal.pone.0208739)
Supplement: S1 Table — These values were included in the analysis as they were estimated by the authors of the original studies. (XLSX) [file pone.0208739.s001.xlsx]

## Sheet: Sheet1
Macro-region	Region	Cultural unit or time range	Start date	End date	Population density	Area (sq. km)	Population size	References
Southeastern Europe	Thessaly	EN1	6500	6300	0.5	10000	5000	Perles C. Early Neolithic In Greece: The First Farming Communities in Europe. Cambridge: Cambridge University Press; 2001: pp. 176-196.
Southeastern Europe	Thessaly	EN2	6300	6000	2	10000	20000	Perles C. Early Neolithic In Greece: The First Farming Communities in Europe. Cambridge: Cambridge University Press; 2001: pp. 176-196.
Southeastern Europe	Thessaly	EN3	6000	5500	2	10000	20000	Perles C. Early Neolithic In Greece: The First Farming Communities in Europe. Cambridge: Cambridge University Press; 2001: pp. 176-196.
Southeastern Europe	Bosnia	Starcevo/Impresso	5700	5500	0.4	18000	7300	Müller J. Produktion, Konsumtion, Distribution in Neolithikum und Chalkolithikum Mittel- und Südosteuropas: die Entwicklung sozialer Diferenzen. Bonn: Habelt; i. prep.
Southeastern Europe	Bosnia	Kakanj	5500	5200	0.8	18000	14600	Müller J. Produktion, Konsumtion, Distribution in Neolithikum und Chalkolithikum Mittel- und Südosteuropas: die Entwicklung sozialer Diferenzen. Bonn: Habelt; i. prep.
Southeastern Europe	Bosnia	Butmir	5200	5100	1.8	18000	31920	Müller J. Produktion, Konsumtion, Distribution in Neolithikum und Chalkolithikum Mittel- und Südosteuropas: die Entwicklung sozialer Diferenzen. Bonn: Habelt; i. prep.
Southeastern Europe	Bosnia	Butmir	5000	4800	1.8	18000	32000	Müller J. Produktion, Konsumtion, Distribution in Neolithikum und Chalkolithikum Mittel- und Südosteuropas: die Entwicklung sozialer Diferenzen. Bonn: Habelt; i. prep.
Southeastern Europe	Central Bosnia	Butmir	4900	4900	1.8	17777.7	32000	Müller J. Demographische Variablen des Bosnischen Spätneolithikums - zur Frage der Bevölkerungsrekonstruktion im südosteuropäischen Neolithikum, in: Tasi´c, N., Grazdanov, C. (Eds.), Homage to Militin Garas***anin, Serbian Academy of Sciences and Arts, Belgrade, 2006 pp. 367-378.
Southeastern Europe	Theiss-Herpaly	Herpaly	4900	4400	1.1	3000	3375	Kalicz N. Zusammenhänge zwischen Siedlungswesen und der Bevölkerungszahl während des Spätneolithikums in Ungarn, in: Lippert, A., Schultz, M., Shennan, S., Teschler-Nicola, M. (Eds.), Mensch und Umwelt während des Neolithikums und der Frühbronzezeit in Mitteleuropa (Workshop Wien 1995), Rahden/Westf.: VML, 2001, pp. 151-170,157
Southeastern Europe	Ungarn	Late Neolithic	4900	4400	0.5	100000	50000	Kalicz N. Zusammenhänge zwischen Siedlungswesen und der Bevölkerungszahl während des Spätneolithikums in Ungarn. In: Lippert A, Schultz M, Shennan S, Teschler-Nicola M., editors, Mensch und Umwelt während des Neolithikums und der Frühbronzezeit in Mitteleuropa (Workshop Wien 1995), Rahden/Westf.: VML, 2001, pp. 151-170,157
Southeastern Europe	Bosnia	Butmir	4750	4600	1.8	18000	32000	Müller J. Produktion, Konsumtion, Distribution in Neolithikum und Chalkolithikum Mittel- und Südosteuropas: die Entwicklung sozialer Diferenzen. Bonn: Habelt; i. prep.
Southeastern Europe	Bosnia	Butmir	4600	4500	0.8	18000	14600	Müller J. Produktion, Konsumtion, Distribution in Neolithikum und Chalkolithikum Mittel- und Südosteuropas: die Entwicklung sozialer Diferenzen. Bonn: Habelt; i. prep.
Southeastern Europe	Nova Zagora	Сhalcolithic	5000	4300	10	1000	10000	Dennel RW, Webley D. Prehistoric settlement and land use in southern Bulgaria. In: Higgs E, editor. Paleoeconomy. Cambridge: Cambridge University Press; 1975. pp. 97-108
Southeastern Europe	Bosnia	Butmir	4500	4300	0.7	18000	12770	Müller J. Produktion, Konsumtion, Distribution in Neolithikum und Chalkolithikum Mittel- und Südosteuropas: die Entwicklung sozialer Diferenzen. Bonn: Habelt; i. prep.
Southeastern Europe	Gr Central Macedonia	Late Neolithic	4000	4000	0.08	18811	10556.6	Renfrew C. Before civilisation, the radiocarbon revolution and prehistoric Europe. London: Pimlico; 1973.
Southeastern Europe	Gr Cyclades	Late Neolithic	4000	4000	0.14	2600	18474	Renfrew C. Before civilisation, the radiocarbon revolution and prehistoric Europe. London: Pimlico; 1973.
Southeastern Europe	Gr Eubio	Late Neolithic	4000	4000	0.24	3684	31669.7	Renfrew C. Before civilisation, the radiocarbon revolution and prehistoric Europe. London: Pimlico; 1973.
Southeastern Europe	Gr Laconia	Late Neolithic	4000	4000	0.09	3636	11876.1	Renfrew C. Before civilisation, the radiocarbon revolution and prehistoric Europe. London: Pimlico; 1973.
Southeastern Europe	Gr Crete	Late Neolithic	4000	4000	0.15	8261	19793.5	Renfrew C. Before civilisation, the radiocarbon revolution and prehistoric Europe. London: Pimlico; 1973.
Southeastern Europe	Gr Messenia	Late Neolithic	4000	4000	0.19	2991	25071.8	Renfrew C. Before civilisation, the radiocarbon revolution and prehistoric Europe. London: Pimlico; 1973.
Southeastern Europe	Gr Central Macedonia	Early Bronze Age	2500	2500	0.2	18811	26391.4	Renfrew C. Before civilisation, the radiocarbon revolution and prehistoric Europe. London: Pimlico; 1973.
Southeastern Europe	Gr Cyclades	Early Bronze Age	2500	2500	1.3	2600	171544	Renfrew C. Before civilisation, the radiocarbon revolution and prehistoric Europe. London: Pimlico; 1973.
Southeastern Europe	Gr Eubio	Early Bronze Age	2500	2500	0.9	3684	118761	Renfrew C. Before civilisation, the radiocarbon revolution and prehistoric Europe. London: Pimlico; 1973.
Southeastern Europe	Gr Laconia	Early Bronze Age	2500	2500	0.7	3636	92369.9	Renfrew C. Before civilisation, the radiocarbon revolution and prehistoric Europe. London: Pimlico; 1973.
Southeastern Europe	Gr Crete	Early Bronze Age	2500	2500	0.8	8261	105566	Renfrew C. Before civilisation, the radiocarbon revolution and prehistoric Europe. London: Pimlico; 1973.
Southeastern Europe	Gr Messenia	Early Bronze Age	2500	2500	0.7	2991	92369.9	Renfrew C. Before civilisation, the radiocarbon revolution and prehistoric Europe. London: Pimlico; 1973.
Southeastern Europe	Benta (HU)	Early Bronze Age	2800	2000	10	20	200	Earle T, Kolb MJ. Regional settlement patterns. In: Earle T, Kristiansen K, editors. Organizing Bronze Age societies. Cambridge: Cambridge University Press; 2010. pp. 57-86.
Southeastern Europe	Gr Central Macedonia	Middle Bronze Age	1800	1800	0.29	18811	38267.5	Renfrew C. Before civilisation, the radiocarbon revolution and prehistoric Europe. London: Pimlico; 1973.
Southeastern Europe	Gr Cyclades	Middle Bronze Age	1800	1800	0.9	2600	118761	Renfrew C. Before civilisation, the radiocarbon revolution and prehistoric Europe. London: Pimlico; 1973.
Southeastern Europe	Gr Eubio	Middle Bronze Age	1800	1800	1.3	3684	171544	Renfrew C. Before civilisation, the radiocarbon revolution and prehistoric Europe. London: Pimlico; 1973.
Southeastern Europe	Gr Laconia	Middle Bronze Age	1800	1800	0.8	3636	105566	Renfrew C. Before civilisation, the radiocarbon revolution and prehistoric Europe. London: Pimlico; 1973.
Southeastern Europe	Gr Crete	Middle Bronze Age	1800	1800	2.9	8261	382675	Renfrew C. Before civilisation, the radiocarbon revolution and prehistoric Europe. London: Pimlico; 1973.
Southeastern Europe	Gr Messenia	Middle Bronze Age	1800	1800	4.5	2991	593806	Renfrew C. Before civilisation, the radiocarbon revolution and prehistoric Europe. London: Pimlico; 1973.
Southeastern Europe	Benta (HU)	Middle Bronze Age	2000	1000	34	50	1700	Earle T, Kolb MJ. Regional settlement patterns. In: Earle T, Kristiansen K, editors. Organizing Bronze Age societies. Cambridge: Cambridge University Press; 2010. pp. 57-86.
Southeastern Europe	Gr Central Macedonia	Late Bronze Age	1400	1400	1.2	18811	158348	Renfrew C. Before civilisation, the radiocarbon revolution and prehistoric Europe. London: Pimlico; 1973.
Southeastern Europe	Gr Cyclades	Late Bronze Age	1400	1400	3	2600	395871	Renfrew C. Before civilisation, the radiocarbon revolution and prehistoric Europe. London: Pimlico; 1973.
Southeastern Europe	Gr Eubio	Late Bronze Age	1400	1400	3.3	3684	435458	Renfrew C. Before civilisation, the radiocarbon revolution and prehistoric Europe. London: Pimlico; 1973.
Southeastern Europe	Gr Laconia	Late Bronze Age	1400	1400	4	3636	527828	Renfrew C. Before civilisation, the radiocarbon revolution and prehistoric Europe. London: Pimlico; 1973.
Southeastern Europe	Gr Crete	Late Bronze Age	1400	1400	8	8261	1055656	Renfrew C. Before civilisation, the radiocarbon revolution and prehistoric Europe. London: Pimlico; 1973.
Southeastern Europe	Gr Messenia	Late Bronze Age	1400	1400	18	2991	2375226	Renfrew C. Before civilisation, the radiocarbon revolution and prehistoric Europe. London: Pimlico; 1973.
Southeastern Europe	Benta (HU)	Late Bronze Age	1500	800	21	50	1050	Earle T, Kolb MJ. Regional settlement patterns. In: Earle T, Kristiansen K, editors. Organizing Bronze Age societies. Cambridge: Cambridge University Press; 2010. pp. 57-86.
Southeastern Europe	Attika	Classic Greece	440	440	17.5	3808	66640	Scheidel W, Friesen, S. The size of the economy and the distribution of income in the Roman Empire. Journal of Roman Studies 2009; 99: 61-91.
Central Europe	Loess Central Europe	LBK	5500	4900	1.4	500000	700000	Lüning J. Research into the Bandkeramik settlement of the Aldenhovener Platte in the Rhineland, Analecta Praehist. Leidensia 1982; 15: 1-29. 11. Lüning J. Frühe Bauern in Mitteleuropa im 6. und 5. Jt. v. Chr., Jahrb. RGZM 1988; 35: 27-93.
Central Europe	Lower Rhein	LBK	5100	5100	0.6	37989	22793	Wendt K-P, Hilpert J, Zimmermann A. Landschaftsarchäologie III – untersuchungen zur Bevölkerungsdichte der vorrömischen Eisenzeit, der merowingerzeit und der späten vorindustriellen Neuzeit an mittel- und Niederrhein. Bericht der Römisch-Germanischen-Kommission 2010; 91: 217–338.
Central Europe	Bronocice, SE Poland	LBK	5100	4900	3.2	3.14	1009	Milisauskas S, Kruk J. Settlement organization and the appearance of low level hierarchical societies during the Neolithic in the Bronocice microregion, Southeastern Poland. Germania 1984; 62: 1-30.
Central Europe	GAR	LBK	5100	4470	1.9	37989	72179	Kreuz A. Die Vertreibung aus dem Paradies. Archäobiologische Ergebnisse zum Frühneolithikum im westlichen Mitteleuropa, Bericht der Römisch-Germanischen Kommission 2010; 91: 23-296.
Central Europe	Neckargebiet	Hinkelstein/Gr0ßgartach/Rössen	5100	4300	0.65	225.838	146.795	Friederich S. Bad Friedrichshall-Kochendorf und Heilbronn-Neckargartach : Studie zum mittelneolithischen Siedlungswesen im Mittleren Neckarland. Stuttgart: Theiss 2011.
Central Europe	Bronocice	Lengyel-Polgar	4500	3800	4	3.14	1246	Milisauskas S, Kruk J. Settlement organization and the appearance of low level hierarchical societies during the Neolithic in the Bronocice microregion, Southeastern Poland. Germania 1984; 62: 1-30.
Central Europe	Bronocice	FBC	3800	3400	13.6	3.14	4263	Milisauskas S, Kruk J. Settlement organization and the appearance of low level hierarchical societies during the Neolithic in the Bronocice microregion, Southeastern Poland. Germania 1984; 62: 1-30.
Scandinavia	Fries Inseln	FBC	3400	3400	1	202	200	Müller J. Ritual Cooperation and Ritual Collectivity: The social structure of the middle and younger Funnel Beaker North Group (3500 – 2800 BC). In: Furholt M, Lüth F, Müller J., editors, Megaliths and Identities. Early Monuments and Neolithic Societies from the Atlantic to the Baltic. Bonn: Habelt; 2011: pp. 273-284, 278 Tab. 2
Scandinavia	Fries Inseln	FBC	3200	3200	7.4	202	1500	Müller J. Ritual Cooperation and Ritual Collectivity: The social structure of the middle and younger Funnel Beaker North Group (3500 – 2800 BC). In: Furholt M, Lüth F, Müller J., editors, Megaliths and Identities. Early Monuments and Neolithic Societies from the Atlantic to the Baltic. Bonn: Habelt; 2011: pp. 273-284, 278 Tab. 2
Scandinavia	Mecklenburg	FBC	3200	3200	6	6127	36762	Rassmann K, Schafferer G. Demography, Social Identities, and the Architecture of Megalithic Graves in the South-Western Baltic Area. In: Hinz M, Müller J, editors, Siedlung, Grabenwerk, Grosssteingrab. Studien zu Gesellschaft, Wirtschaft und Umwelt der Trichterbechergruppen im nördlichen Mitteleuropa. Bonn: Habelt; 2012: pp. 107-120.
Scandinavia	Uelzen	FBC	3200	3200	1.1	8800	9680	Schiesberg S. Bevölkerungsdichten und Populationsgrößen in der Trichterbecherzeit. Eine hermeneutische Diskussion. In: Hinz M, Müller J, editors. Siedlung, Grabenwerk, Grosssteingrab. Studien zu Gesellschaft, Wirtschaft und Umwelt der Trichterbechergruppen im nördlichen Mitteleuropa. Habelt, Bonn, 2012: pp. 121-143.
Scandinavia	Meckelnburg/V	FBC	3200	3200	1.6	8800	14080	Schiesberg S. Bevölkerungsdichten und Populationsgrößen in der Trichterbecherzeit. Eine hermeneutische Diskussion. In: Hinz M, Müller J, editors. Siedlung, Grabenwerk, Grosssteingrab. Studien zu Gesellschaft, Wirtschaft und Umwelt der Trichterbechergruppen im nördlichen Mitteleuropa. Habelt, Bonn, 2012: pp. 121-143.
Scandinavia	Fries Inseln	FBC	3000	3000	1.9	202	390	Müller J. Ritual Cooperation and Ritual Collectivity: The social structure of the middle and younger Funnel Beaker North Group (3500 – 2800 BC). In: Furholt M, Lüth F, Müller J, editors. Megaliths and Identities. Early Monuments and Neolithic Societies from the Atlantic to the Baltic. Bonn: Habelt; 2011: pp. 273-284, 278 Tab. 2
Central Europe	Boehmen	SN	2800	2400	2.4	5000	12000	Strahm C. Tradition und Wandel der sozialen Strukturen vom 3 : zum 2. vorchristlichen Jahrtausend, Habelt, Bonn: Habelt; 2002: pp.180
Scandinavia	Thy	Early Bronze Age	1700	1500	18	100	1800	Earle T, Kolb MJ. Regional settlement patterns. In: Earle T, Kristiansen K, editors. Organizing Bronze Age societies. Cambridge: Cambridge University Press; 2010. pp. 57-86.
Central Europe	Barrow Bronze Age		1600	1300	1	30000	30000	Buck, D.-WR . Bevölkerungszahl, Sozialstruktur und Bevölkerungsmobilität bei den Stämmen der Lausitzer Gruppe. Rittershofer K, editor. Demographie der Bronzezeit. Paläodemographie: Möglichkeiten und Grenzen. West- u. Süddt. Verband für Altertumsforsch., Jahrestagung, 24.-25. Mai 1988 in Ettlingen u. 16.-21. Mai 1989 in Frankfurt a. M. Koll. d. Arbeitsgem. Bronzezeit; 1997: pp. 137-154.
Central Europe	Sachsen-Lausitz	Lausitz	1450	1450	2.5	16000	40000	Buck D-W. Siedlungsform und Wirtschaftsweise bei den Stämmen der Lausitzer Kultur. In: Horst F, Krüger B, editors. Produktivkräfte und Produktionsverhältnisse in urund frühgeschichtlicher Zeit. XI Tagung der Fachgruppe Ur- und Frühgeschichte 1981. Berlin: VEB Akademie Verlag; 1985. pp. 83-105.
Central Europe	Slovakia	Middle Bronze Age	1400	1400	1.3	15384.6	20000	Furmanek V. Stand der demographischen Erforschung der Bronzezeit in der Slowakei Rittershofer K, editor. Demographie der Bronzezeit. Paläodemographie: Möglichkeiten und Grenzen. West- u. Süddt. Verband für Altertumsforsch., Jahrestagung, 24.-25. Mai 1988 in Ettlingen u. 16.-21. Mai 1989 in Frankfurt a. M. Koll. d. Arbeitsgem. Bronzezeit. Rahden: VML; 1997: pp. 74-78.
Scandinavia	S-H	Bronze Age	1400	1400	1.1	15000	16000	Struve KW. Die ältere und mittlere Bronzezeit. In: Struve KW, Hingst H and Jankuhn H, editors. Von der Bronzezeit zur Völkerwanderungszeit. Neumünster: Wachholtz; 1979.
Central Europe	Sachsen-Lausitz	Lausitz	1300	1300	4.5	16000	72000	Buck D-W. Siedlungsform und Wirtschaftsweise bei den Stämmen der Lausitzer Kultur. In: Horst F, Krüger B, editors. Produktivkräfte und Produktionsverhältnisse in urund frühgeschichtlicher Zeit. XI Tagung der Fachgruppe Ur- und Frühgeschichte 1981. Berlin: VEB Akademie Verlag; 1985. pp. 83-105.
Central Europe	Slovakia	Late Bronze Age	1200	1200	3.5	17142.9	60000	Furmanek V. Stand der demographischen Erforschung der Bronzezeit in der Slowakei Rittershofer K, editor. Demographie der Bronzezeit. Paläodemographie: Möglichkeiten und Grenzen. West- u. Süddt. Verband für Altertumsforsch., Jahrestagung, 24.-25. Mai 1988 in Ettlingen u. 16.-21. Mai 1989 in Frankfurt a. M. Koll. d. Arbeitsgem. Bronzezeit. Rahden: VML; 1997: pp. 74-78.
Scandinavia	Seeland	P II/III	1200	1200	5.3	7031	37264.3	Kristiansen K, editor. Archaeological formation processes. The representativity of archaeologcial remains from Danish prehistory. Copenhagen: Aarhus University Press; 1985.
Central Europe	Urnfields Bronze Age		1300	800	3.2	42313.1	135402	Buck D-W. Siedlungsform und Wirtschaftsweise bei den Stämmen der Lausitzer Kultur. In: Horst F, Krüger B, editors. Produktivkräfte und Produktionsverhältnisse in urund frühgeschichtlicher Zeit. XI Tagung der Fachgruppe Ur- und Frühgeschichte 1981. Berlin: VEB Akademie Verlag; 1985. pp. 83-105.
Central Europe	Krakow	Lausitz	1000	1000	2.8	47	132	Rydzewski J. Bevölkerungsstärke und Produktivitätsmöglichkeiten der Umwelt am Beispiel einer Siedlungskammer der Lausitzer Kultur in Wawrzencyce bei Krakow. Urgeschichtliche Besiedlung in ihrer Beziehung zur natürlichen Umwelt. Kongress Halle 1978, Wiss. Beitr. Martin-Luther-Univ. Halle-Wittenberg 6 (L15); 1980: 115-128.
Central Europe	Sachsen-Lausitz	Billendorf	800	800	6.8	16000	108800	Buck D-W. Siedlungsform und Wirtschaftsweise bei den Stämmen der Lausitzer Kultur. In: Horst F, Krüger B, editors. Produktivkräfte und Produktionsverhältnisse in urund frühgeschichtlicher Zeit. XI Tagung der Fachgruppe Ur- und Frühgeschichte 1981. Berlin: VEB Akademie Verlag; 1985. pp. 83-105.
Central Europe	Hallstatt period		800	400	5.5	17300	95150	Buck D-W. Siedlungsform und Wirtschaftsweise bei den Stämmen der Lausitzer Kultur. In: Horst F, Krüger B, editors. Produktivkräfte und Produktionsverhältnisse in urund frühgeschichtlicher Zeit. XI Tagung der Fachgruppe Ur- und Frühgeschichte 1981. Berlin: VEB Akademie Verlag; 1985. pp. 83-105.
Central Europe	GAR Lowlands	Iron Age	700	475	1.4	3720	5208	Wendt K-P, Hilpert J, Zimmermann A. Landschaftsarchäologie III – untersuchungen zur Bevölkerungsdichte der vorrömischen Eisenzeit, der merowingerzeit und der späten vorindustriellen Neuzeit an mittel- und Niederrhein. Bericht der Römisch-Germanischen-Kommission 2010; 91: 217–338.
Central Europe	GAR total	Iron Age	700	475	1.8	23935	43083	Wendt K-P, Hilpert J, Zimmermann A. Landschaftsarchäologie III – untersuchungen zur Bevölkerungsdichte der vorrömischen Eisenzeit, der merowingerzeit und der späten vorindustriellen Neuzeit an mittel- und Niederrhein. Bericht der Römisch-Germanischen-Kommission 2010; 91: 217–338.
Central Europe	GAR Old Settlement Areas	Iron Age	700	250	5.5	5772	31746	Wendt K-P, Hilpert J, Zimmermann A. Landschaftsarchäologie III – untersuchungen zur Bevölkerungsdichte der vorrömischen Eisenzeit, der merowingerzeit und der späten vorindustriellen Neuzeit an mittel- und Niederrhein. Bericht der Römisch-Germanischen-Kommission 2010; 91: 217–338.
Central Europe	Sachsen-Lausitz	Billendorf	500	500	1	16000	16000	Buck D-W. Siedlungsform und Wirtschaftsweise bei den Stämmen der Lausitzer Kultur. In: Horst F, Krüger B, editors. Produktivkräfte und Produktionsverhältnisse in urund frühgeschichtlicher Zeit. XI Tagung der Fachgruppe Ur- und Frühgeschichte 1981. Berlin: VEB Akademie Verlag; 1985. pp. 83-105.
Scandinavia	Denmark	Bronze Age	500	500	5	40000	200000	Poulsen J. Landwirtschaft und Bevölkerungsverhältnisse in der dänischen Bronzezeit. Zeitschrift für Archäologie 1983; 17: 145-158.
Central Europe	GAR Central Mountains	Iron Age	600	250	0.3	14443	4332.9	Wendt K-P, Hilpert J, Zimmermann A. Landschaftsarchäologie III – untersuchungen zur Bevölkerungsdichte der vorrömischen Eisenzeit, der merowingerzeit und der späten vorindustriellen Neuzeit an mittel- und Niederrhein. Bericht der Römisch-Germanischen-Kommission 2010; 91: 217–338.
Central Europe	Fruhlatenezeit	Early La Tène	450	300	0.6	17833.3	10700	Buck D-W. Siedlungsform und Wirtschaftsweise bei den Stämmen der Lausitzer Kultur. In: Horst F, Krüger B, editors. Produktivkräfte und Produktionsverhältnisse in urund frühgeschichtlicher Zeit. XI Tagung der Fachgruppe Ur- und Frühgeschichte 1981. Berlin: VEB Akademie Verlag; 1985. pp. 83-105.
Near East and Northern Africa	North Jazira		6500	6500	1	20728.9	20728.9	Wilkinson T. Demographic trends from archaeological survey: case studies from the Levant and Near East. In Bintliff J, Sbonias K, editors. Reconstructing past population trends in Mediterranean Europe (3000 BC–AD 1800). Oxford: Oxbow Books; 1999.
Near East and Northern Africa	Kurban Huyak		6500	6500	4	20851.6	83406.2	Wilkinson T. Demographic trends from archaeological survey: case studies from the Levant and Near East. In Bintliff J, Sbonias K, editors. Reconstructing past population trends in Mediterranean Europe (3000 BC–AD 1800). Oxford: Oxbow Books; 1999.
Near East and Northern Africa	Biqa'		6500	6500	0.5	20606.2	10303.1	Wilkinson T. Demographic trends from archaeological survey: case studies from the Levant and Near East. In Bintliff J, Sbonias K, editors. Reconstructing past population trends in Mediterranean Europe (3000 BC–AD 1800). Oxford: Oxbow Books; 1999.
Near East and Northern Africa	North Jazira		6000	6000	4	20728.9	82915.6	Wilkinson T. Demographic trends from archaeological survey: case studies from the Levant and Near East. In Bintliff J, Sbonias K, editors. Reconstructing past population trends in Mediterranean Europe (3000 BC–AD 1800). Oxford: Oxbow Books; 1999.
Near East and Northern Africa	Kurban Huyak		6000	6000	7	20851.6	145961	Wilkinson T. Demographic trends from archaeological survey: case studies from the Levant and Near East. In Bintliff J, Sbonias K, editors. Reconstructing past population trends in Mediterranean Europe (3000 BC–AD 1800). Oxford: Oxbow Books; 1999.
Near East and Northern Africa	Biqa'		6000	6000	3	20606.2	61818.8	Wilkinson T. Demographic trends from archaeological survey: case studies from the Levant and Near East. In Bintliff J, Sbonias K, editors. Reconstructing past population trends in Mediterranean Europe (3000 BC–AD 1800). Oxford: Oxbow Books; 1999.
Near East and Northern Africa	North Jazira		5500	5500	6	20728.9	124374	Wilkinson T. Demographic trends from archaeological survey: case studies from the Levant and Near East. In Bintliff J, Sbonias K, editors. Reconstructing past population trends in Mediterranean Europe (3000 BC–AD 1800). Oxford: Oxbow Books; 1999.
Near East and Northern Africa	Kurban Huyak		5500	5500	7	20851.6	145961	Wilkinson T. Demographic trends from archaeological survey: case studies from the Levant and Near East. In Bintliff J, Sbonias K, editors. Reconstructing past population trends in Mediterranean Europe (3000 BC–AD 1800). Oxford: Oxbow Books; 1999.
Near East and Northern Africa	Biqa'		5500	5500	3	20606.2	61818.8	Wilkinson T. Demographic trends from archaeological survey: case studies from the Levant and Near East. In Bintliff J, Sbonias K, editors. Reconstructing past population trends in Mediterranean Europe (3000 BC–AD 1800). Oxford: Oxbow Books; 1999.
Near East and Northern Africa	North Jazira		5000	5000	10	20728.9	207289	Wilkinson T. Demographic trends from archaeological survey: case studies from the Levant and Near East. In Bintliff J, Sbonias K, editors. Reconstructing past population trends in Mediterranean Europe (3000 BC–AD 1800). Oxford: Oxbow Books; 1999.
Near East and Northern Africa	Kurban Huyak		5000	5000	7	20851.6	145961	Wilkinson T. Demographic trends from archaeological survey: case studies from the Levant and Near East. In Bintliff J, Sbonias K, editors. Reconstructing past population trends in Mediterranean Europe (3000 BC–AD 1800). Oxford: Oxbow Books; 1999.
Near East and Northern Africa	Biqa'		5000	5000	3	20606.2	61818.8	Wilkinson T. Demographic trends from archaeological survey: case studies from the Levant and Near East. In Bintliff J, Sbonias K, editors. Reconstructing past population trends in Mediterranean Europe (3000 BC–AD 1800). Oxford: Oxbow Books; 1999.
Near East and Northern Africa	North Jazira		4500	4500	10	20728.9	207289	Wilkinson T. Demographic trends from archaeological survey: case studies from the Levant and Near East. In Bintliff J, Sbonias K, editors. Reconstructing past population trends in Mediterranean Europe (3000 BC–AD 1800). Oxford: Oxbow Books; 1999.
Near East and Northern Africa	Kurban Huyak		4500	4500	8	20851.6	166812	Wilkinson T. Demographic trends from archaeological survey: case studies from the Levant and Near East. In Bintliff J, Sbonias K, editors. Reconstructing past population trends in Mediterranean Europe (3000 BC–AD 1800). Oxford: Oxbow Books; 1999.
Near East and Northern Africa	Biqa'		4500	4500	3.5	20606.2	72121.9	Wilkinson T. Demographic trends from archaeological survey: case studies from the Levant and Near East. In Bintliff J, Sbonias K, editors. Reconstructing past population trends in Mediterranean Europe (3000 BC–AD 1800). Oxford: Oxbow Books; 1999.
Near East and Northern Africa	Tigris/Furat Plains		4000	4000	1	17171.9	17171.9	Wilkinson T. Demographic trends from archaeological survey: case studies from the Levant and Near East. In Bintliff J, Sbonias K, editors. Reconstructing past population trends in Mediterranean Europe (3000 BC–AD 1800). Oxford: Oxbow Books; 1999.
Near East and Northern Africa	North Jazira		4000	4000	9	20728.9	186560	Wilkinson T. Demographic trends from archaeological survey: case studies from the Levant and Near East. In Bintliff J, Sbonias K, editors. Reconstructing past population trends in Mediterranean Europe (3000 BC–AD 1800). Oxford: Oxbow Books; 1999.
Near East and Northern Africa	Kurban Huyak		4000	4000	7	20851.6	145961	Wilkinson T. Demographic trends from archaeological survey: case studies from the Levant and Near East. In Bintliff J, Sbonias K, editors. Reconstructing past population trends in Mediterranean Europe (3000 BC–AD 1800). Oxford: Oxbow Books; 1999.
Near East and Northern Africa	Biqa'		4000	4000	4	20606.2	82425	Wilkinson T. Demographic trends from archaeological survey: case studies from the Levant and Near East. In Bintliff J, Sbonias K, editors. Reconstructing past population trends in Mediterranean Europe (3000 BC–AD 1800). Oxford: Oxbow Books; 1999.
Near East and Northern Africa	Diyala		3500	3500	2	7359.38	14718.8	Wilkinson T. Demographic trends from archaeological survey: case studies from the Levant and Near East. In Bintliff J, Sbonias K, editors. Reconstructing past population trends in Mediterranean Europe (3000 BC–AD 1800). Oxford: Oxbow Books; 1999.
Near East and Northern Africa	Tigris/Furat Plains		3500	3500	2.5	17171.9	42929.7	Wilkinson T. Demographic trends from archaeological survey: case studies from the Levant and Near East. In Bintliff J, Sbonias K, editors. Reconstructing past population trends in Mediterranean Europe (3000 BC–AD 1800). Oxford: Oxbow Books; 1999.
Near East and Northern Africa	North Jazira		3500	3500	16	20728.9	331663	Wilkinson T. Demographic trends from archaeological survey: case studies from the Levant and Near East. In Bintliff J, Sbonias K, editors. Reconstructing past population trends in Mediterranean Europe (3000 BC–AD 1800). Oxford: Oxbow Books; 1999.
Near East and Northern Africa	Kurban Huyak		3500	3500	10	20851.6	208516	Wilkinson T. Demographic trends from archaeological survey: case studies from the Levant and Near East. In Bintliff J, Sbonias K, editors. Reconstructing past population trends in Mediterranean Europe (3000 BC–AD 1800). Oxford: Oxbow Books; 1999.
Near East and Northern Africa	Biqa'		3500	3500	6	20606.2	123638	Wilkinson T. Demographic trends from archaeological survey: case studies from the Levant and Near East. In Bintliff J, Sbonias K, editors. Reconstructing past population trends in Mediterranean Europe (3000 BC–AD 1800). Oxford: Oxbow Books; 1999.
Near East and Northern Africa	Diyala		3000	3000	4	7359.38	29437.5	Wilkinson T. Demographic trends from archaeological survey: case studies from the Levant and Near East. In Bintliff J, Sbonias K, editors. Reconstructing past population trends in Mediterranean Europe (3000 BC–AD 1800). Oxford: Oxbow Books; 1999.
Near East and Northern Africa	Tigris/Furat Plains		3000	3000	2.5	17171.9	42929.7	Wilkinson T. Demographic trends from archaeological survey: case studies from the Levant and Near East. In Bintliff J, Sbonias K, editors. Reconstructing past population trends in Mediterranean Europe (3000 BC–AD 1800). Oxford: Oxbow Books; 1999.
Near East and Northern Africa	North Jazira		3000	3000	18	20728.9	373120	Wilkinson T. Demographic trends from archaeological survey: case studies from the Levant and Near East. In Bintliff J, Sbonias K, editors. Reconstructing past population trends in Mediterranean Europe (3000 BC–AD 1800). Oxford: Oxbow Books; 1999.
Near East and Northern Africa	Kurban Huyak		3000	3000	8	20851.6	166812	Wilkinson T. Demographic trends from archaeological survey: case studies from the Levant and Near East. In Bintliff J, Sbonias K, editors. Reconstructing past population trends in Mediterranean Europe (3000 BC–AD 1800). Oxford: Oxbow Books; 1999.
Near East and Northern Africa	Biqa'		3000	3000	8	20606.2	164850	Wilkinson T. Demographic trends from archaeological survey: case studies from the Levant and Near East. In Bintliff J, Sbonias K, editors. Reconstructing past population trends in Mediterranean Europe (3000 BC–AD 1800). Oxford: Oxbow Books; 1999.
Near East and Northern Africa	Palestine Hill country		2550	2550	5.25	8177	42929.2	Wilkinson T. Demographic trends from archaeological survey: case studies from the Levant and Near East. In Bintliff J, Sbonias K, editors. Reconstructing past population trends in Mediterranean Europe (3000 BC–AD 1800). Oxford: Oxbow Books; 1999.
Near East and Northern Africa	Palestine Coastal Plain		2550	2550	6	8177	49062	Wilkinson T. Demographic trends from archaeological survey: case studies from the Levant and Near East. In Bintliff J, Sbonias K, editors. Reconstructing past population trends in Mediterranean Europe (3000 BC–AD 1800). Oxford: Oxbow Books; 1999.
Near East and Northern Africa	Palestine Cebral Hills		2550	2550	4.5	8177	36796.5	Wilkinson T. Demographic trends from archaeological survey: case studies from the Levant and Near East. In Bintliff J, Sbonias K, editors. Reconstructing past population trends in Mediterranean Europe (3000 BC–AD 1800). Oxford: Oxbow Books; 1999.
Near East and Northern Africa	Palestine Coastal Plain		2550	2550	9	8177	73593	Wilkinson T. Demographic trends from archaeological survey: case studies from the Levant and Near East. In Bintliff J, Sbonias K, editors. Reconstructing past population trends in Mediterranean Europe (3000 BC–AD 1800). Oxford: Oxbow Books; 1999.
Near East and Northern Africa	Diyala		2500	2500	6	7359.38	44156.2	Wilkinson T. Demographic trends from archaeological survey: case studies from the Levant and Near East. In Bintliff J, Sbonias K, editors. Reconstructing past population trends in Mediterranean Europe (3000 BC–AD 1800). Oxford: Oxbow Books; 1999.
Near East and Northern Africa	Tigris/Furat Plains		2500	2500	4	17171.9	68687.5	Wilkinson T. Demographic trends from archaeological survey: case studies from the Levant and Near East. In Bintliff J, Sbonias K, editors. Reconstructing past population trends in Mediterranean Europe (3000 BC–AD 1800). Oxford: Oxbow Books; 1999.
Near East and Northern Africa	North Jazira		2500	2500	45	20728.9	932801	Wilkinson T. Demographic trends from archaeological survey: case studies from the Levant and Near East. In Bintliff J, Sbonias K, editors. Reconstructing past population trends in Mediterranean Europe (3000 BC–AD 1800). Oxford: Oxbow Books; 1999.
Near East and Northern Africa	Kurban Huyak		2500	2500	8	20851.6	166812	Wilkinson T. Demographic trends from archaeological survey: case studies from the Levant and Near East. In Bintliff J, Sbonias K, editors. Reconstructing past population trends in Mediterranean Europe (3000 BC–AD 1800). Oxford: Oxbow Books; 1999.
Near East and Northern Africa	Biqa'		2500	2500	17	20606.2	350306	Wilkinson T. Demographic trends from archaeological survey: case studies from the Levant and Near East. In Bintliff J, Sbonias K, editors. Reconstructing past population trends in Mediterranean Europe (3000 BC–AD 1800). Oxford: Oxbow Books; 1999.
Near East and Northern Africa	Southern Mesopotamia	frühdyn-altbab	2050	2050	7.1	55260	392346	Whitmore T, Turner II BL, Johnson DL, Kates RW, Gottschang TR. Long-term population change. In: Turner II, BL, Clark WC, Kates RW, Richards JF, Mathews JT, Meyer WB, editors. The earth as transformed by human action, Cambridge: Cambridge University Press; 1990: pp. 25-39.
Near East and Northern Africa	Egypt	Old and Middle Kingdom	2000	2000	61.8	27346.3	1690000	Whitmore T, Turner II BL, Johnson DL, Kates RW, Gottschang TR. Long-term population change. In: Turner II, BL, Clark WC, Kates RW, Richards JF, Mathews JT, Meyer WB, editors. The earth as transformed by human action, Cambridge: Cambridge University Press; 1990: pp. 25-39.
Near East and Northern Africa	Diyala		2000	2000	7	7359.38	51515.6	Wilkinson T. Demographic trends from archaeological survey: case studies from the Levant and Near East. In Bintliff J, Sbonias K, editors. Reconstructing past population trends in Mediterranean Europe (3000 BC–AD 1800). Oxford: Oxbow Books; 1999.
Near East and Northern Africa	Tigris/Furat Plains		2000	2000	5	17171.9	85859.4	Wilkinson T. Demographic trends from archaeological survey: case studies from the Levant and Near East. In Bintliff J, Sbonias K, editors. Reconstructing past population trends in Mediterranean Europe (3000 BC–AD 1800). Oxford: Oxbow Books; 1999.
Near East and Northern Africa	North Jazira		2000	2000	50	20728.9	1036446	Wilkinson T. Demographic trends from archaeological survey: case studies from the Levant and Near East. In Bintliff J, Sbonias K, editors. Reconstructing past population trends in Mediterranean Europe (3000 BC–AD 1800). Oxford: Oxbow Books; 1999.
Near East and Northern Africa	Kurban Huyak		2000	2000	18	20851.6	375328	Wilkinson T. Demographic trends from archaeological survey: case studies from the Levant and Near East. In Bintliff J, Sbonias K, editors. Reconstructing past population trends in Mediterranean Europe (3000 BC–AD 1800). Oxford: Oxbow Books; 1999.
Near East and Northern Africa	Biqa'		2000	2000	9	20606.2	185456	Wilkinson T. Demographic trends from archaeological survey: case studies from the Levant and Near East. In Bintliff J, Sbonias K, editors. Reconstructing past population trends in Mediterranean Europe (3000 BC–AD 1800). Oxford: Oxbow Books; 1999.
Near East and Northern Africa	Diyala		1500	1500	4.5	7359.38	33117.2	Wilkinson T. Demographic trends from archaeological survey: case studies from the Levant and Near East. In Bintliff J, Sbonias K, editors. Reconstructing past population trends in Mediterranean Europe (3000 BC–AD 1800). Oxford: Oxbow Books; 1999.
Near East and Northern Africa	Tigris/Furat Plains		1500	1500	2.5	17171.9	42929.7	Wilkinson T. Demographic trends from archaeological survey: case studies from the Levant and Near East. In Bintliff J, Sbonias K, editors. Reconstructing past population trends in Mediterranean Europe (3000 BC–AD 1800). Oxford: Oxbow Books; 1999.
Near East and Northern Africa	North Jazira		1500	1500	55	20728.9	1140090	Wilkinson T. Demographic trends from archaeological survey: case studies from the Levant and Near East. In Bintliff J, Sbonias K, editors. Reconstructing past population trends in Mediterranean Europe (3000 BC–AD 1800). Oxford: Oxbow Books; 1999.
Near East and Northern Africa	Kurban Huyak		1500	1500	11	20851.6	229367	Wilkinson T. Demographic trends from archaeological survey: case studies from the Levant and Near East. In Bintliff J, Sbonias K, editors. Reconstructing past population trends in Mediterranean Europe (3000 BC–AD 1800). Oxford: Oxbow Books; 1999.
Near East and Northern Africa	Biqa'		1500	1500	12	20606.2	247275	Wilkinson T. Demographic trends from archaeological survey: case studies from the Levant and Near East. In Bintliff J, Sbonias K, editors. Reconstructing past population trends in Mediterranean Europe (3000 BC–AD 1800). Oxford: Oxbow Books; 1999.
Near East and Northern Africa	Egypt		1000	1000	96.7	26887.3	2600000	Wilkinson T. Demographic trends from archaeological survey: case studies from the Levant and Near East. In Bintliff J, Sbonias K, editors. Reconstructing past population trends in Mediterranean Europe (3000 BC–AD 1800). Oxford: Oxbow Books; 1999.
Near East and Northern Africa	Diyala		1000	1000	1	7359.38	7359.38	Wilkinson T. Demographic trends from archaeological survey: case studies from the Levant and Near East. In Bintliff J, Sbonias K, editors. Reconstructing past population trends in Mediterranean Europe (3000 BC–AD 1800). Oxford: Oxbow Books; 1999.
Near East and Northern Africa	Tigris/Furat Plains		1000	1000	2	17171.9	34343.8	Wilkinson T. Demographic trends from archaeological survey: case studies from the Levant and Near East. In Bintliff J, Sbonias K, editors. Reconstructing past population trends in Mediterranean Europe (3000 BC–AD 1800). Oxford: Oxbow Books; 1999.
Near East and Northern Africa	North Jazira		1000	1000	20	20728.9	414578	Wilkinson T. Demographic trends from archaeological survey: case studies from the Levant and Near East. In Bintliff J, Sbonias K, editors. Reconstructing past population trends in Mediterranean Europe (3000 BC–AD 1800). Oxford: Oxbow Books; 1999.
Near East and Northern Africa	Kurban Huyak		1000	1000	11	20851.6	229367	Wilkinson T. Demographic trends from archaeological survey: case studies from the Levant and Near East. In Bintliff J, Sbonias K, editors. Reconstructing past population trends in Mediterranean Europe (3000 BC–AD 1800). Oxford: Oxbow Books; 1999.
Near East and Northern Africa	Biqa'		1000	1000	10	20606.2	206062	Wilkinson T. Demographic trends from archaeological survey: case studies from the Levant and Near East. In Bintliff J, Sbonias K, editors. Reconstructing past population trends in Mediterranean Europe (3000 BC–AD 1800). Oxford: Oxbow Books; 1999.
